# Supplementary material for: A divide and conquer approach to maximise deep learning mammography classification accuracies
Source: PLoS One. 2023 May 26;18(5):e0280841. doi: 10.1371/journal.pone.0280841 (PMC10218746; doi:10.1371/journal.pone.0280841)
Supplement: S1 Table — Precision, recall, F1 score and overall accuracy of the model achieving the highest accuracy (Fig 8, Model H) on the test set. (XLSX) [file pone.0280841.s003.xlsx]

## Sheet: Sheet1
Label	Precision	Recall	F1 Score	Volume	Overall Accuracy
Benign	0.717172	0.745407	0.731017	381	0.673947
Malignant	0.604082	0.569231	0.586139	260
